# Supplementary material for: Immunogenetic and Transcriptomic Evidence Implicating the NKG2D-MICA/MICB Axis in CALR-Mutated Myeloproliferative Neoplasms
Source: Cancers (Basel). 2026 Jun 24;18(13):2052. doi: 10.3390/cancers18132052 (PMC13360302; doi:10.3390/cancers18132052)
Supplement: Supplementary file 1 [file cancers-18-02052-s001.zip]

Archive with 1 entries (1 files):
- Supplementary_tables_CALR_NKG2D_Cancers_final.xlsx
