# Supplementary material for: Immunogenetic and Transcriptomic Evidence Implicating the NKG2D-MICA/MICB Axis in CALR-Mutated Myeloproliferative Neoplasms
Source: Cancers (Basel). 2026 Jun 24;18(13):2052. doi: 10.3390/cancers18132052 (PMC13360302; doi:10.3390/cancers18132052)
Supplement: Supplementary file 1 [file cancers-18-02052-s001.zip › Supplementary_tables_CALR_NKG2D_Cancers_final.xlsx]

## Sheet: Tables_annotation
Designation	Caption
Supplementaty Table 1.	Association of MICA alleles with CALRmut+ MPNs vs. healthy controls. Additive generalized linear model with age (continuous) and gender (binary) as covariables.
Supplementaty Table 2.	Association of MICA exon 5 alleles with CALRmut+ MPNs vs. healthy controls. Additive generalized linear model with age (continuous) and gender (binary) as covariables.
Supplementaty Table 3.	Association of MICA codon 129 alleles with CALRmut+ MPNs vs. healthy controls. Additive generalized linear model with age (continuous) and gender (binary) as covariables.
Supplementaty Table 4.	Association of MICA alleles with CALRmut+ MPNs vs. JAK2 V617F+ MPNs. Additive generalized linear model with age (continuous) and gender (binary) as covariables.
Supplementaty Table 5.	Association of MICA exon 5 alleles with CALRmut+ MPNs vs. JAK2 V617F+ MPNs. Additive generalized linear model with age (continuous) and gender (binary) as covariables.
Supplementaty Table 6.	Association of MICA codon 129 alleles with CALRmut+ MPNs vs. JAK2 V617F+ MPNs. Additive generalized linear model with age (continuous) and gender (binary) as covariables.
Supplementaty Table 7.	Association of MICB alleles with CALRmut+ MPNs vs. healthy controls. Additive generalized linear model with age (continuous) and gender (binary) as covariables.
Supplementaty Table 8.	Association of MICB alleles with CALRmut+ MPNs vs. JAK2 V617F+ MPNs. Additive generalized linear model with age (continuous) and gender (binary) as covariables.
Supplementaty Table 9.	Association of HLA-A~MICA haplotypes with CALRmut+ MPNs vs. healthy controls. Additive generalized linear model with age (continuous) and gender (binary) as covariables.
Supplementaty Table 10.	Association of HLA-A~MICB haplotypes with CALRmut+ MPNs vs. healthy controls. Additive generalized linear model with age (continuous) and gender (binary) as covariables.
Supplementaty Table 11.	Association of HLA-B~MICA haplotypes with CALRmut+ MPNs vs. healthy controls. Additive generalized linear model with age (continuous) and gender (binary) as covariables.
Supplementaty Table 12.	Association of HLA-B~MICB haplotypes with CALRmut+ MPNs vs. healthy controls. Additive generalized linear model with age (continuous) and gender (binary) as covariables.
Supplementaty Table 13.	Association of HLA-C~MICA haplotypes with CALRmut+ MPNs vs. healthy controls. Additive generalized linear model with age (continuous) and gender (binary) as covariables.
Supplementaty Table 14.	Association of HLA-C~MICB haplotypes with CALRmut+ MPNs vs. healthy controls. Additive generalized linear model with age (continuous) and gender (binary) as covariables.
Supplementaty Table 15.	Association of MICA~MICB haplotypes with CALRmut+ MPNs vs. healthy controls. Additive generalized linear model with age (continuous) and gender (binary) as covariables.
Supplementaty Table 16.	Association of HLA-A~MICA haplotypes with CALRmut+ MPNs vs. JAK2 V617F+ MPNs. Additive generalized linear model with age (continuous) and gender (binary) as covariables.
Supplementaty Table 17.	Association of HLA-A~MICB haplotypes with CALRmut+ MPNs vs. JAK2 V617F+ MPNs. Additive generalized linear model with age (continuous) and gender (binary) as covariables.
Supplementaty Table 18.	Association of HLA-B~MICA haplotypes with CALRmut+ MPNs vs. JAK2 V617F+ MPNs. Additive generalized linear model with age (continuous) and gender (binary) as covariables.
Supplementaty Table 19.	Association of HLA-B~MICB haplotypes with CALRmut+ MPNs vs. JAK2 V617F+ MPNs. Additive generalized linear model with age (continuous) and gender (binary) as covariables.
Supplementaty Table 20.	Association of HLA-C~MICA haplotypes with CALRmut+ MPNs vs. JAK2 V617F+ MPNs. Additive generalized linear model with age (continuous) and gender (binary) as covariables.
Supplementaty Table 21.	Association of HLA-C~MICB haplotypes with CALRmut+ MPNs vs. JAK2 V617F+ MPNs. Additive generalized linear model with age (continuous) and gender (binary) as covariables.
Supplementaty Table 22.	Association of MICA~MICB haplotypes with CALRmut+ MPNs vs. JAK2 V617F+ MPNs. Additive generalized linear model with age (continuous) and gender (binary) as covariables.

## Sheet: Table_1
Allele	[-]	[h]	%.[-]	%.[h]	chisq.st	chisq.p	fisher.p	h.est_OR	h.2.5%_OR	h.97.5%_OR	h.pval	Age.est	Age.2.5%	Age.97.5%	Age.pval	genderfacaTRUE.est	genderfacaTRUE.2.5%	genderfacaTRUE.97.5%	genderfacaTRUE.pval
MCA*008:01	369	1	19.5	0	9.1594e-29	1	1	1.55737e-06	0	Inf	0.992669	0.0502508	0.0300739	0.0704277	1.05384e-06	0.875682	0.0581147	1.69325	0.035792
MICA*002:01	328	42	18.9	23.8	0.301782	0.582768	0.415863	1.65039	0.68174	3.99532	0.266711	0.0512232	0.0308578	0.0715886	8.23474e-07	0.902269	0.0781281	1.72641	0.0318915
MICA*002:02	369	1	19.5	0	9.1594e-29	1	1	1.33773e-06	0	Inf	0.992586	0.0502452	0.030079	0.0704115	1.043e-06	0.876789	0.0591289	1.69445	0.0355797
MICA*004	355	15	20.3	0	2.59406	0.107265	0.0499586	2.94978e-08	0	Inf	0.990101	0.0551838	0.0336825	0.0766851	4.8968e-07	1.01635	0.166612	1.86608	0.0190647
MICA*004:01	364	6	18.4	83.3	12.004	0.000530861	0.00126437	36.7307	3.16085	426.83	0.00398207	0.0530471	0.031417	0.0746773	1.53408e-06	0.915663	0.0556979	1.77563	0.0368966
MICA*006	365	5	19.5	20	3.92328e-31	1	1	1.52992	0.124238	18.84	0.739941	0.0508107	0.0305582	0.0710632	8.77604e-07	0.860219	0.0402816	1.68016	0.0397582
MICA*007:01	354	16	19.5	18.8	5.03333e-30	1	1	1.50445	0.333963	6.77733	0.594834	0.051013	0.0307258	0.0713002	8.28999e-07	0.884784	0.0631627	1.70641	0.0348035
MICA*007:02	369	1	19.5	0	9.1594e-29	1	1	6.91931e-07	0	Inf	0.992224	0.0503012	0.030181	0.0704213	9.58432e-07	0.883783	0.0652719	1.70229	0.0343226
MICA*008	365	5	19.7	0	0.289378	0.590619	0.587745	1.1715e-06	0	Inf	0.98969	0.0496511	0.0294001	0.0699021	1.54433e-06	0.85619	0.0378158	1.67456	0.0403127
MICA*008:01	308	62	20.5	14.5	0.813285	0.367151	0.378902	0.584948	0.245252	1.39516	0.226625	0.0507336	0.0303341	0.071133	1.09115e-06	0.923446	0.0978867	1.74901	0.0283537
MICA*008:02	368	2	19.6	0	2.0895e-30	1	1	1.2468e-06	0	Inf	0.989449	0.0501036	0.0299825	0.0702247	1.05814e-06	0.864988	0.0467523	1.68322	0.0382699
MICA*008:04	360	10	19.2	30	0.201307	0.653668	0.416362	1.78184	0.447548	7.09414	0.412529	0.0503854	0.0301715	0.0705994	1.03211e-06	0.918722	0.0877617	1.74968	0.0302375
MICA*009:01	303	67	17.5	28.4	3.46951	0.0625098	0.0592568	2.61915	1.1961	5.73525	0.016051	0.0523658	0.0312577	0.0734738	1.15995e-06	1.08875	0.221193	1.95631	0.0139061
MICA*009:02	366	4	19.4	25	7.84473e-31	1	0.580874	2.16565	0.164817	28.456	0.556526	0.0507061	0.0305222	0.07089	8.48685e-07	0.882383	0.0620161	1.70275	0.0350199
MICA*010:01	361	9	19.4	22.2	1.78865e-30	1	0.688886	0.529056	0.0913139	3.06526	0.477525	0.0516509	0.0311846	0.0721172	7.56086e-07	0.89056	0.0682489	1.71287	0.0337845
MICA*011	363	7	19.8	0	0.690605	0.405959	0.353755	2.64524e-07	0	Inf	0.991504	0.0492566	0.029073	0.0694402	1.72566e-06	0.868377	0.0486314	1.68812	0.0378719
MICA*012:01	362	8	19.6	12.5	0.00262599	0.959131	1	0.845838	0.0921123	7.76706	0.882347	0.0504267	0.0302254	0.0706279	9.9568e-07	0.865438	0.0459668	1.68491	0.0384613
MICA*012:03	368	2	19.6	0	2.0895e-30	1	1	1.18224e-07	0	Inf	0.990843	0.051933	0.031456	0.07241	6.66817e-07	0.921248	0.0949666	1.74753	0.0288722
MICA*013	369	1	19.5	0	9.1594e-29	1	1	4.35374e-06	0	Inf	0.993233	0.0503945	0.0302139	0.0705752	9.86253e-07	0.865087	0.0469261	1.68325	0.0382301
MICA*016	346	24	20.8	0	4.94422	0.0261781	0.00673652	3.30344e-08	0	Inf	0.988243	0.0535293	0.0325024	0.0745562	6.05089e-07	0.943763	0.0943305	1.7932	0.0294343
MICA*016:01	368	2	19.3	50	0.0393861	0.842686	0.351747	3.40437	0.177639	65.2432	0.416173	0.0505618	0.0303039	0.0708197	9.98771e-07	0.865616	0.046331	1.6849	0.0383774
MICA*017	364	6	19.8	0	0.48172	0.487644	0.601525	8.9643e-08	0	Inf	0.99103	0.0516762	0.0312794	0.0720729	6.8465e-07	0.781587	-0.0407857	1.60396	0.0624961
MICA*017:01	369	1	19.2	100	0.596738	0.439825	0.194595	1.04332e+07	0	Inf	0.991141	0.0501633	0.0299559	0.0703707	1.14189e-06	0.816549	-0.00624259	1.63934	0.0517637
MICA*018:01	327	43	19.3	20.9	0.00294462	0.956725	0.837748	0.906399	0.408057	2.01334	0.809281	0.0506373	0.0304582	0.0708164	8.72938e-07	0.882742	0.0574161	1.70807	0.0360543
MICA*019:01	369	1	19.5	0	9.1594e-29	1	1	1.40726e-06	0	Inf	0.992613	0.0502466	0.0300767	0.0704165	1.04698e-06	0.876402	0.0587763	1.69403	0.0356533
MICA*023	368	2	19.6	0	2.0895e-30	1	1	3.34721e-06	0	Inf	0.990226	0.0502195	0.0300367	0.0704023	1.07792e-06	0.85858	0.0401187	1.67704	0.0397791
MICA*024	369	1	19.5	0	9.1594e-29	1	1	5.06858e-06	0	Inf	0.993316	0.0504038	0.0302193	0.0705883	9.86384e-07	0.86562	0.0474838	1.68376	0.0381055
MICA*026	369	1	19.5	0	9.1594e-29	1	1	2.49327e-06	0	Inf	0.992927	0.0503691	0.03021	0.0705282	9.72437e-07	0.862479	0.0442023	1.68076	0.0388437
MICA*027	361	9	19.9	0	1.1378	0.286118	0.215417	8.45846e-08	0	Inf	0.988776	0.0518543	0.0314196	0.0722889	6.57405e-07	0.888787	0.0568457	1.72073	0.0362701
MICA*027:01	365	5	18.4	100	16.092	6.03371e-05	0.000248785	4.9364e+07	0	Inf	0.986528	0.0485603	0.0276725	0.069448	5.19972e-06	1.00086	0.131048	1.87068	0.0241173
MICA*028	369	1	19.5	0	9.1594e-29	1	1	4.58005e-06	0	Inf	0.99326	0.0503976	0.0302155	0.0705796	9.86437e-07	0.865272	0.0471197	1.68342	0.0381868
MICA*035	369	1	19.5	0	9.1594e-29	1	1	4.58005e-06	0	Inf	0.99326	0.0503976	0.0302155	0.0705796	9.86437e-07	0.865272	0.0471197	1.68342	0.0381868
MICA*049	369	1	19.5	0	9.1594e-29	1	1	9.86988e-07	0	Inf	0.992419	0.0502512	0.0301076	0.0703947	1.01128e-06	0.87953	0.0615798	1.69748	0.0350725
MICA*049:01	369	1	19.2	100	0.596738	0.439825	0.194595	8.96325e+06	0	Inf	0.991224	0.0499899	0.0298024	0.0701773	1.21344e-06	0.818482	-0.00394465	1.64091	0.051109
MICA*057	369	1	19.5	0	9.1594e-29	1	1	3.37928e-06	0	Inf	0.993094	0.0503806	0.0302083	0.0705529	9.82895e-07	0.86404	0.045832	1.68225	0.0384756
MICA*060	369	1	19.5	0	9.1594e-29	1	1	3.37928e-06	0	Inf	0.993094	0.0503806	0.0302083	0.0705529	9.82895e-07	0.86404	0.045832	1.68225	0.0384756
MICA*068	369	1	19.5	0	9.1594e-29	1	1	9.86988e-07	0	Inf	0.992419	0.0502512	0.0301076	0.0703947	1.01128e-06	0.87953	0.0615798	1.69748	0.0350725
MICA*073	369	1	19.5	0	9.1594e-29	1	1	3.93411e-06	0	Inf	0.993177	0.0503887	0.030211	0.0705663	9.85422e-07	0.864693	0.0465146	1.68287	0.0383223
MICA*076	368	2	19.6	0	2.0895e-30	1	1	4.6493e-06	0	Inf	0.990475	0.0502569	0.0300534	0.0704604	1.08546e-06	0.861227	0.0428853	1.67957	0.0391434
MICA*112:02	369	1	19.2	100	0.596738	0.439825	0.194595	5.70267e+06	0	Inf	0.991472	0.0496167	0.0294358	0.0697976	1.44454e-06	0.825376	0.00379295	1.64696	0.0489517
Supplementaty Table 1.	Association of MICA alleles with CALRmut+ MPNs vs. healthy controls. Additive generalized linear model with age (continuous) and gender (binary) as covariables.

## Sheet: Table_2
Allele	[-]	[h]	%.[-]	%.[h]	chisq.st	chisq.p	fisher.p	h.est_OR	h.2.5%_OR	h.97.5%_OR	h.pval	Age.est	Age.2.5%	Age.97.5%	Age.pval	genderfaca2TRUE.est	genderfaca2TRUE.2.5%	genderfaca2TRUE.97.5%	genderfaca2TRUE.pval
A4	285	73	20.4	19.2	0.00353056	0.952619	0.871705	0.911528	0.444966	1.8673	0.800134	0.0493168	0.0290718	0.0695618	1.80175e-06	0.878635	0.0550763	1.70219	0.0365246
A5	306	52	20.9	15.4	0.536903	0.463719	0.455049	0.570767	0.273617	1.19063	0.134952	0.0511956	0.0306765	0.0717146	1.0075e-06	0.910512	0.0805988	1.74042	0.0315307
A5.1	282	76	21.3	15.8	0.806329	0.369208	0.335698	0.749161	0.355647	1.57809	0.447392	0.0491461	0.0287894	0.0695028	2.22503e-06	0.865261	0.0462886	1.68423	0.0383829
A6	251	107	17.9	25.2	2.05793	0.151416	0.116172	1.88284	0.985241	3.59819	0.055497	0.0507642	0.0299514	0.071577	1.74847e-06	0.952669	0.115665	1.78967	0.0256938
A9	308	50	19.8	22	0.0285403	0.865845	0.705919	1.30828	0.594454	2.87928	0.504348	0.0496811	0.0293468	0.0700154	1.67933e-06	0.891323	0.0679752	1.71467	0.0338564
Supplementaty Table 2.	Association of MICA exon 5 alleles with CALRmut+ MPNs vs. healthy controls. Additive generalized linear model with age (continuous) and gender (binary) as covariables.

## Sheet: Table_3
Allele	[-]	[h]	%.[-]	%.[h]	chisq.st	chisq.p	fisher.p	h.est_OR	h.2.5%_OR	h.97.5%_OR	h.pval	Age.est	Age.2.5%	Age.97.5%	Age.pval	genderfaca3TRUE.est	genderfaca3TRUE.2.5%	genderfaca3TRUE.97.5%	genderfaca3TRUE.pval
129Met	234	134	20.1	18.7	0.0383805	0.844681	0.785944	1.02105	0.568094	1.83517	0.944476	0.050314	0.0300597	0.0705683	1.12295e-06	0.874218	0.0564403	1.692	0.0361502
129Val	134	234	18.7	20.1	0.0383805	0.844681	0.785944	0.979382	0.544909	1.76027	0.944476	0.050314	0.0300597	0.0705683	1.12295e-06	0.874218	0.0564403	1.692	0.0361502
Supplementaty Table 3.	Association of MICA codon 129 alleles with CALRmut+ MPNs vs. healthy controls. Additive generalized linear model with age (continuous) and gender (binary) as covariables.

## Sheet: Table_4
Allele	[-]	[h]	%.[-]	%.[h]	chisq.st	chisq.p	fisher.p	h.est_OR	h.2.5%_OR	h.97.5%_OR	h.pval	Age.est	Age.2.5%	Age.97.5%	Age.pval	genderfacaTRUE.est	genderfacaTRUE.2.5%	genderfacaTRUE.97.5%	genderfacaTRUE.pval
MICA*002:01	200	22	31	45.5	1.28764	0.256483	0.229002	2.17964	0.841147	5.64805	0.108742	-0.024607	-0.0549766	0.0057627	0.112273	0.847811	0.010749	1.68487	0.0471297
MICA*004	220	2	32.7	0	0.050875	0.821548	1	6.26718e-07	0	Inf	0.988907	-0.0226742	-0.052637	0.00728856	0.138022	0.737259	-0.0829502	1.55747	0.078112
MICA*004:01	209	13	32.1	38.5	0.0300276	0.862428	0.761023	1.25939	0.367509	4.31568	0.713616	-0.0232123	-0.0532679	0.00684328	0.130101	0.778149	-0.0409557	1.59725	0.0626081
MICA*005	218	4	33	0	0.738515	0.390137	0.30698	3.43384e-07	0	Inf	0.98901	-0.0277642	-0.0585205	0.00299212	0.0768456	0.680721	-0.145162	1.5066	0.106209
MICA*006	218	4	32.6	25	4.4098e-29	1	1	0.517939	0.0499695	5.36849	0.581348	-0.0248284	-0.0551738	0.00551707	0.108797	0.778298	-0.0414966	1.59809	0.0627789
MICA*007:01	212	10	32.5	30	2.07385e-30	1	1	1.1023	0.296906	4.0924	0.884297	-0.0239994	-0.0543603	0.00636141	0.12131	0.777446	-0.0413138	1.59621	0.0627348
MICA*008	221	1	32.6	0	1.10245e-29	1	1	2.17301e-07	0	Inf	0.991589	-0.0239045	-0.0539008	0.00609174	0.118305	0.813268	-0.00842109	1.63496	0.0523946
MICA*008:01	201	21	31.3	42.9	0.68482	0.407932	0.328997	1.47327	0.56799	3.82143	0.425568	-0.023246	-0.0534462	0.00695416	0.131389	0.742501	-0.0814559	1.56646	0.0773618
MICA*008:04	215	7	32.1	42.9	0.0355249	0.8505	0.684472	1.54571	0.386411	6.1831	0.538109	-0.0231998	-0.0533047	0.00690515	0.130939	0.800558	-0.024201	1.62532	0.057112
MICA*009:01	171	51	31	37.3	0.446007	0.504237	0.400132	1.34687	0.612271	2.96284	0.459103	-0.0230148	-0.0532178	0.00718814	0.135305	0.763552	-0.0572182	1.58432	0.0682535
MICA*009:02	221	1	32.1	100	0.141471	0.706823	0.324324	2.50645e+07	0	Inf	0.99066	-0.0259216	-0.0563542	0.00451107	0.095031	0.85151	0.0198435	1.68318	0.0447786
MICA*010:01	217	5	32.3	40	4.00817e-29	1	0.660304	1.07484	0.157155	7.35126	0.941351	-0.0234049	-0.0541166	0.00730692	0.135267	0.777284	-0.0418669	1.59643	0.0629152
MICA*012:01	217	5	32.7	20	0.0138111	0.906448	1	0.371636	0.0375725	3.67592	0.397231	-0.0235296	-0.0535963	0.00653715	0.125072	0.834712	0.00506169	1.66436	0.0486185
MICA*013	218	4	33	0	0.738515	0.390137	0.30698	9.71105e-08	0	Inf	0.988866	-0.0238088	-0.0538125	0.00619485	0.119877	0.871687	0.0420066	1.70137	0.0394754
MICA*016	218	4	33	0	0.738515	0.390137	0.30698	1.60766e-07	0	Inf	0.989336	-0.0226354	-0.0524933	0.0072224	0.137316	0.747663	-0.0769279	1.57225	0.0755494
MICA*016:01	221	1	32.1	100	0.141471	0.706823	0.324324	7.67865e+06	0	Inf	0.991309	-0.0232034	-0.0532111	0.00680435	0.129637	0.727949	-0.0958975	1.5518	0.0833056
MICA*017	219	3	32.9	0	0.344939	0.556992	0.552737	2.09375e-07	0	Inf	0.991121	-0.0226169	-0.0524944	0.00726065	0.137898	0.713675	-0.107876	1.53523	0.088642
MICA*017:01	221	1	32.1	100	0.141471	0.706823	0.324324	7.67865e+06	0	Inf	0.991309	-0.0232034	-0.0532111	0.00680435	0.129637	0.727949	-0.0958975	1.5518	0.0833056
MICA*018:01	192	30	32.8	30	0.00928212	0.923248	0.836363	0.88678	0.372212	2.11272	0.786178	-0.0232741	-0.0534267	0.00687859	0.130319	0.782967	-0.0374408	1.60337	0.061412
MICA*018:02	221	1	32.6	0	1.10245e-29	1	1	7.29768e-07	0	Inf	0.992253	-0.0229537	-0.0529932	0.00708579	0.134226	0.758795	-0.0603011	1.57789	0.0694205
MICA*019:01	219	3	32.9	0	0.344939	0.556992	0.552737	1.43427e-07	0	Inf	0.990786	-0.0234202	-0.053447	0.00660657	0.126332	0.759051	-0.0648018	1.5829	0.0709497
MICA*024	218	4	33	0	0.738515	0.390137	0.30698	2.31989e-07	0	Inf	0.989826	-0.0211769	-0.0512421	0.00888833	0.167424	0.699908	-0.121936	1.52175	0.0950842
MICA*027	221	1	32.6	0	1.10245e-29	1	1	7.63709e-07	0	Inf	0.992278	-0.0228926	-0.0529635	0.0071784	0.135675	0.759424	-0.0596096	1.57846	0.0691686
MICA*027:01	211	11	31.8	45.5	0.379485	0.537879	0.341274	1.7441	0.476141	6.38863	0.401059	-0.0246751	-0.0549399	0.00558978	0.11005	0.736867	-0.0884804	1.56221	0.0801445
MICA*028	220	2	32.7	0	0.050875	0.821548	1	3.66993e-07	0	Inf	0.988511	-0.0253607	-0.0554551	0.00473372	0.0986018	0.718673	-0.103801	1.54115	0.0867854
MICA*049:01	218	4	32.6	25	4.4098e-29	1	1	0.561209	0.0520372	6.0525	0.634013	-0.0234001	-0.0534963	0.0066961	0.127536	0.804252	-0.0223258	1.63083	0.0565173
MICA*057	221	1	32.6	0	1.10245e-29	1	1	7.29768e-07	0	Inf	0.992253	-0.0229537	-0.0529932	0.00708579	0.134226	0.758795	-0.0603011	1.57789	0.0694205
MICA*076	218	4	33	0	0.738515	0.390137	0.30698	2.34478e-07	0	Inf	0.989846	-0.0210481	-0.0511143	0.0090182	0.170037	0.700636	-0.121128	1.5224	0.0947087
MICA*112:02	221	1	32.1	100	0.141471	0.706823	0.324324	1.03628e+07	0	Inf	0.991144	-0.0249598	-0.055099	0.00517938	0.104558	0.72179	-0.103442	1.54702	0.0864766
MICA*18:01	221	1	32.6	0	1.10245e-29	1	1	1.63019e-07	0	Inf	0.991432	-0.0252771	-0.0554951	0.00494083	0.10111	0.819456	-0.00336521	1.64228	0.0509444
Supplementaty Table 4.	Association of MICA alleles with CALRmut+ MPNs vs. healthy controls. Additive generalized linear model with age (continuous) and gender (binary) as covariables.

## Sheet: Table_5
Allele	[-]	[h]	%.[-]	%.[h]	chisq.st	chisq.p	fisher.p	h.est_OR	h.2.5%_OR	h.97.5%_OR	h.pval	Age.est	Age.2.5%	Age.97.5%	Age.pval	genderfaca2TRUE.est	genderfaca2TRUE.2.5%	genderfaca2TRUE.97.5%	genderfaca2TRUE.pval
A4	149	45	38.9	31.1	0.600574	0.438359	0.382407	0.722095	0.338826	1.5389	0.399015	-0.0206198	-0.0521237	0.0108841	0.199552	0.662736	-0.189009	1.51448	0.127251
A5	170	24	37.6	33.3	0.0337834	0.854168	0.822473	0.768967	0.285587	2.07051	0.603179	-0.0231261	-0.0540896	0.00783755	0.143233	0.633329	-0.212445	1.4791	0.142199
A5.1	165	29	36.4	41.4	0.0943843	0.758676	0.678099	1.14825	0.51345	2.56788	0.736386	-0.0222967	-0.0534831	0.00888973	0.161132	0.629828	-0.214927	1.47458	0.143933
A6	122	72	36.9	37.5	2.70242e-30	1	1	0.98477	0.506432	1.91491	0.963922	-0.022948	-0.0540323	0.00813633	0.147913	0.628045	-0.216108	1.4722	0.144785
A9	170	24	35.9	45.8	0.516852	0.472188	0.372062	1.81424	0.715145	4.60254	0.209806	-0.024264	-0.0555859	0.00705786	0.128934	0.699429	-0.162083	1.56094	0.11156
Supplementaty Table 5.	Association of MICA exon 5 alleles with CALRmut+ MPNs vs. JAK2 V617F+ MPNs. Additive generalized linear model with age (continuous) and gender (binary) as covariables.

## Sheet: Table_6
Allele	[-]	[h]	%.[-]	%.[h]	chisq.st	chisq.p	fisher.p	h.est_OR	h.2.5%_OR	h.97.5%_OR	h.pval	Age.est	Age.2.5%	Age.97.5%	Age.pval	genderfaca3TRUE.est	genderfaca3TRUE.2.5%	genderfaca3TRUE.97.5%	genderfaca3TRUE.pval
129Met	148	74	31.8	33.8	0.023125	0.879132	0.763251	1.21924	0.633976	2.34479	0.552454	-0.0253796	-0.0559302	0.00517104	0.103479	0.769176	-0.050814	1.58917	0.0659877
129Val	74	148	33.8	31.8	0.023125	0.879132	0.763251	0.820185	0.426478	1.57735	0.552454	-0.0253796	-0.0559302	0.00517104	0.103479	0.769176	-0.050814	1.58917	0.0659877
Supplementaty Table 6.	Association of MICA codon 129 alleles with CALRmut+ MPNs vs. JAK2 V617F+ MPNs. Additive generalized linear model with age (continuous) and gender (binary) as covariables.

## Sheet: Table_7
Allele	[-]	[h]	%.[-]	%.[h]	chisq.st	chisq.p	fisher.p	h.est_OR	h.2.5%_OR	h.97.5%_OR	h.pval	Age.est	Age.2.5%	Age.97.5%	Age.pval	genderfacbTRUE.est	genderfacbTRUE.2.5%	genderfacbTRUE.97.5%	genderfacbTRUE.pval
MICB*002:01	211	101	24.2	24.8	1.4781e-29	1	1	1.06247	0.567189	1.99024	0.849921	0.0428154	0.0233447	0.0622861	1.63331e-05	0.487378	-0.31094	1.2857	0.231474
MICB*003	306	6	24.8	0	0.852705	0.355788	0.341851	6.67337e-08	0	Inf	0.990939	0.0441249	0.0243065	0.0639433	1.27828e-05	0.37421	-0.428633	1.17705	0.360953
MICB*004:01	282	30	22.7	40	3.51782	0.0607121	0.0443939	1.91963	0.864573	4.26221	0.109067	0.0428146	0.0231397	0.0624895	1.99831e-05	0.421417	-0.383279	1.22611	0.30469
MICB*005:01	306	6	24.8	0	0.852705	0.355788	0.341851	7.58776e-08	0	Inf	0.991425	0.0425646	0.0231211	0.062008	1.78156e-05	0.489615	-0.311705	1.29094	0.231089
MICB*005:02	212	100	23.1	27	0.366139	0.545116	0.481314	1.19419	0.676127	2.10919	0.540893	0.0428799	0.0233614	0.0623984	1.66372e-05	0.449831	-0.350692	1.25036	0.270746
MICB*005:03	298	14	24.8	14.3	0.336296	0.561975	0.530182	0.410961	0.0814775	2.07283	0.281441	0.0434611	0.0238998	0.0630224	1.33299e-05	0.465916	-0.332853	1.26468	0.252942
MICB*005:06	310	2	24.5	0	4.19422e-28	1	1	1.13377e-06	0	Inf	0.988733	0.0423042	0.0228357	0.0617727	2.05421e-05	0.491469	-0.303495	1.28643	0.225625
MICB*005:08	306	6	24.8	0	0.852705	0.355788	0.341851	4.06699e-08	0	Inf	0.990354	0.045938	0.0255822	0.0662938	9.72702e-06	0.504191	-0.302918	1.3113	0.220814
MICB*005:15	311	1	24.1	100	0.357972	0.549635	0.24359	1.52825e+07	0	Inf	0.990931	0.0424002	0.0228187	0.0619817	2.19614e-05	0.542097	-0.26094	1.34513	0.185805
MICB*006	310	2	24.5	0	4.19422e-28	1	1	1.9525e-06	0	Inf	0.989787	0.0423274	0.0228226	0.0618321	2.10611e-05	0.465375	-0.329021	1.25977	0.25089
MICB*008	305	7	24.9	0	1.15188	0.283156	0.201205	8.00953e-08	0	Inf	0.990575	0.042797	0.0231725	0.0624215	1.91755e-05	0.47304	-0.32894	1.27502	0.247654
MICB*008:01	301	11	23.3	54.5	4.06851	0.0436899	0.0279632	4.42786	1.09564	17.8945	0.0367846	0.0422617	0.0226206	0.0619027	2.47291e-05	0.539628	-0.272625	1.35188	0.192875
MICB*010	308	4	24.7	0	0.309273	0.578127	0.575543	2.9e-07	0	Inf	0.98935	0.0421444	0.0226883	0.0616005	2.18082e-05	0.50069	-0.296557	1.29794	0.218359
MICB*013	305	7	24.9	0	1.15188	0.283156	0.201205	5.92321e-08	0	Inf	0.9902	0.0441643	0.0244451	0.0638834	1.13526e-05	0.488834	-0.317627	1.2953	0.234823
MICB*013:01	311	1	24.4	0	2.09233e-28	1	1	2.57229e-06	0	Inf	0.992944	0.0425808	0.0230764	0.0620853	1.8785e-05	0.474161	-0.320001	1.26832	0.241915
MICB*014:01	311	1	24.1	100	0.357972	0.549635	0.24359	1.13563e+07	0	Inf	0.991094	0.0419731	0.0224337	0.0615126	2.55099e-05	0.53599	-0.265722	1.3377	0.190079
MICB*018	310	2	24.5	0	4.19422e-28	1	1	1.36289e-06	0	Inf	0.989453	0.0422074	0.0227131	0.0617017	2.20007e-05	0.48263	-0.311806	1.27707	0.23377
MICB*018:01	311	1	24.4	0	2.09233e-28	1	1	1.82522e-06	0	Inf	0.992756	0.0425652	0.023082	0.0620485	1.85268e-05	0.472135	-0.322149	1.26642	0.244005
MICB*019	310	2	24.5	0	4.19422e-28	1	1	1.36289e-06	0	Inf	0.989453	0.0422074	0.0227131	0.0617017	2.20007e-05	0.48263	-0.311806	1.27707	0.23377
MICB*027	310	2	24.5	0	4.19422e-28	1	1	0.00135101	0	Inf	0.992756	0.0425652	0.023082	0.0620485	1.85268e-05	0.472135	-0.322149	1.26642	0.244005
MICB*028	308	4	24.7	0	0.309273	0.578127	0.575543	2.9e-07	0	Inf	0.98935	0.0421444	0.0226883	0.0616005	2.18082e-05	0.50069	-0.296557	1.29794	0.218359
MICB*031:01	311	1	24.1	100	0.357972	0.549635	0.24359	9.33298e+06	0	Inf	0.991202	0.0423918	0.0228761	0.0619074	2.06808e-05	0.430455	-0.369054	1.22996	0.291314
MICB*055	311	1	24.1	100	0.357972	0.549635	0.24359	3.8777e+07	0	Inf	0.990421	0.0441735	0.0242892	0.0640578	1.33611e-05	0.557691	-0.249978	1.36536	0.175945
Supplementaty Table 7.	Association of MICB alleles with CALRmut+ MPNs vs. healthy controls. Additive generalized linear model with age (continuous) and gender (binary) as covariables.

## Sheet: Table_8
Alele	[-]	[h]	%.[-]	%.[h]	chisq.st	chisq.p	fisher.p	h.est_OR	h.2.5%_OR	h.97.5%_OR	h.pval	Age.est	Age.2.5%	Age.97.5%	Age.pval	genderfacbTRUE.est	genderfacbTRUE.2.5%	genderfacbTRUE.97.5%	genderfacbTRUE.pval
MICB*002:01	172	74	29.7	33.8	0.242953	0.622081	0.549047	1.28647	0.645682	2.56317	0.473866	-0.0282898	-0.0572179	0.000638275	0.0552737	0.406953	-0.37637	1.19028	0.308563
MICB*003	245	1	31	0	1.98179e-31	1	1	6.68294e-07	0	Inf	0.992205	-0.0276796	-0.0565244	0.00116524	0.0600008	0.39361	-0.388734	1.17595	0.324089
MICB*004:01	218	28	29.4	42.9	1.53283	0.215688	0.191167	2.30345	0.976459	5.4338	0.0567073	-0.034322	-0.0644463	-0.00419778	0.0255435	0.482676	-0.316945	1.2823	0.236771
MICB*005:01	241	5	31.5	0	1.04364	0.306976	0.327681	1.36556e-07	0	Inf	0.987933	-0.0286894	-0.0575817	0.000202982	0.0516314	0.411807	-0.378279	1.20189	0.306985
MICB*005:02	165	81	29.7	33.3	0.187723	0.664819	0.560862	1.15006	0.597774	2.21262	0.675374	-0.0272274	-0.0563633	0.00190855	0.0670145	0.429138	-0.358137	1.21641	0.285357
MICB*005:03	237	9	31.2	22.2	0.0424991	0.836671	0.725069	0.572163	0.11037	2.96611	0.506052	-0.0285879	-0.0575383	0.000362543	0.0529388	0.42225	-0.361549	1.20605	0.291025
MICB*005:08	245	1	31	0	1.98179e-31	1	1	2.13846e-07	0	Inf	0.991581	-0.0294065	-0.0583668	-0.000446196	0.0465732	0.44509	-0.339505	1.22969	0.266198
MICB*005:15	245	1	30.6	100	0.171673	0.678629	0.308943	1.62729e+07	0	Inf	0.990897	-0.0282607	-0.0572624	0.000740874	0.0561468	0.472826	-0.318055	1.26371	0.241294
MICB*008	245	1	31	0	1.98179e-31	1	1	4.63984e-07	0	Inf	0.992005	-0.0282472	-0.0570112	0.000516793	0.0542606	0.388282	-0.394613	1.17118	0.331022
MICB*008:01	229	17	30.6	35.3	0.018199	0.892688	0.786247	1.31501	0.432529	3.99799	0.62932	-0.0287359	-0.0577285	0.000256667	0.052063	0.399791	-0.383547	1.18313	0.317163
MICB*010	242	4	31.4	0	0.644398	0.422123	0.314441	1.42276e-07	0	Inf	0.989347	-0.0277789	-0.0565439	0.000986134	0.0583882	0.424529	-0.36318	1.21224	0.290828
MICB*013:01	243	3	31.3	0	0.287954	0.591534	0.55457	1.34364e-07	0	Inf	0.990514	-0.0282383	-0.0572475	0.000770877	0.0564066	0.454341	-0.332418	1.2411	0.257698
MICB*014:01	244	2	30.7	50	9.71078e-29	1	0.523312	3.62808	0.210797	62.4439	0.374739	-0.0293785	-0.0584835	-0.00027353	0.0478854	0.458714	-0.334584	1.25201	0.257079
MICB*018:01	240	6	31.7	0	1.46622	0.225943	0.181205	1.18807e-07	0	Inf	0.986834	-0.0290736	-0.0583726	0.000225435	0.051789	0.457218	-0.335598	1.25004	0.258344
MICB*019:01	243	3	31.3	0	0.287954	0.591534	0.55457	1.15974e-07	0	Inf	0.9908	-0.0275128	-0.0562508	0.00122523	0.0606002	0.490728	-0.296195	1.27765	0.221616
MICB*020:01	244	2	31.1	0	0.0328132	0.856254	1	3.4274e-07	0	Inf	0.988445	-0.027523	-0.0563118	0.0012658	0.0609597	0.461366	-0.323417	1.24615	0.249221
MICB*021:01N	245	1	31	0	1.98179e-31	1	1	3.35381e-07	0	Inf	0.991827	-0.0290458	-0.0579137	-0.000177829	0.0486053	0.382789	-0.400757	1.16634	0.33831
MICB*028	242	4	31.4	0	0.644398	0.422123	0.314441	1.29901e-07	0	Inf	0.989349	-0.0274542	-0.0562822	0.00137374	0.0619623	0.466703	-0.321343	1.25475	0.245745
MICB*031:01	245	1	30.6	100	0.171673	0.678629	0.308943	1.06596e+07	0	Inf	0.991129	-0.0282274	-0.0571068	0.000652072	0.0554021	0.36097	-0.426609	1.14855	0.369022
MICB*05:02	245	1	31	0	1.98179e-31	1	1	4.28152e-07	0	Inf	0.991961	-0.0275122	-0.0563766	0.00135218	0.0617415	0.432453	-0.350264	1.21517	0.278859
MICB*055	245	1	30.6	100	0.171673	0.678629	0.308943	9.45249e+06	0	Inf	0.991195	-0.0254255	-0.0546136	0.00376269	0.0877659	0.462039	-0.32616	1.25024	0.250588
Supplementaty Table 8.	Association of MICB alleles with CALRmut+ MPNs vs. JAK2 V617F+ MPNs. Additive generalized linear model with age (continuous) and gender (binary) as covariables.

## Sheet: Table_9
HLA-A	MICA	Haplo_score	P_value	Log	Haplo_name
A*01:01	MICA*002:01	-0.625486	0.531652	0.274373	A*01:01~MICA*002:01
A*01:01	MICA*008:01	-1.12791	0.259359	0.586098	A*01:01~MICA*008:01
A*01:01	MICA*009:01	0.491152	0.623319	0.20529	A*01:01~MICA*009:01
A*02:01	MICA*007:01	0.306621	0.759132	0.119683	A*02:01~MICA*007:01
A*02:01	MICA*008:01	1.08171	0.279383	0.5538	A*02:01~MICA*008:01
A*02:01	MICA*009:01	1.82594	0.0678594	1.16839	A*02:01~MICA*009:01
A*02:01	MICA*016	-1.87384	0.060952	1.21501	A*02:01~MICA*016
A*02:01	MICA*018:01	-1.32525	0.185087	0.732623	A*02:01~MICA*018:01
A*03:01	MICA*008:01	-1.3155	0.188342	0.725052	A*03:01~MICA*008:01
A*11:01	MICA*008:01	1.36634	0.171831	0.764898	A*11:01~MICA*008:01
A*11:01	MICA*009:01	1.80368	0.0712813	1.14702	A*11:01~MICA*009:01
A*24:02	MICA*008:01	0.187242	0.851471	0.0698301	A*24:02~MICA*008:01
A*24:02	MICA*018:01	0.11976	0.904673	0.0435082	A*24:02~MICA*018:01
A*26:01	MICA*002:01	1.75036	0.0800559	1.09661	A*26:01~MICA*002:01
A*32:01	MICA*009:01	-0.0477277	0.961933	0.0168551	A*32:01~MICA*009:01
A*68:01	MICA*018:01	-0.192525	0.847331	0.0719467	A*68:01~MICA*018:01
Supplementaty Table 9.	Association of HLA-A~MICA haplotypes with CALRmut+ MPNs vs. healthy controls. Additive generalized linear model with age (continuous) and gender (binary) as covariables.

[truncated: 13 more sheets: Table_10, Table_11, Table_12, Table_13, Table_14, Table_15, Table_16, Table_17, Table_18, Table_19, Table_20, Table_21, Table_22]
